# Supplementary material for: Low Concentrations of Sulfoxaflor Do Not Adversely Affect mRNA Levels in Various Testicular Cells When Administered to Either Mature or Immature Mice
Source: J Xenobiot. 2025 Nov 7;15(6):189. doi: 10.3390/jox15060189 (PMC12641737; doi:10.3390/jox15060189)
Supplement: Supplementary file 1 [file jox-15-00189-s001.zip]

Archive with 1 entries (1 files):
- jox-3894651-supplementary.pdf
